# Supplementary material for: Fluorosilicone as an Omnimold for Microreplication
Source: Micromachines (Basel). 2018 Aug 16;9(8):406. doi: 10.3390/mi9080406 (PMC6187540; doi:10.3390/mi9080406)
Supplement: Supplementary file 1 [file micromachines-09-00406-s001.zip]

Archive with 2 entries (2 files):
- Video S1 Experiment of PU on the fluorosilicone mold.mp4
- Video S2 Flash curing of PDMS samples via fluorosilicone mold.mp4
